# Supplementary material for: Comparison of Nutrition Indices for Prognostic Utility in Patients with Sepsis: A Real-World Observational Study
Source: Diagnostics (Basel). 2023 Mar 30;13(7):1302. doi: 10.3390/diagnostics13071302 (PMC10093319; doi:10.3390/diagnostics13071302)
Supplement: Supplementary file 1 [file diagnostics-13-01302-s001.zip]

Archive with 1 entries (1 files):
- diagnostics-2204439-supplementary.pdf
